# Supplementary material for: Relationship Between Each of the Four Major Motor Symptoms and At-Home Physical Activity in Individuals with Parkinson’s Disease: A Cross-Sectional Study
Source: Neurol Int. 2025 Sep 3;17(9):139. doi: 10.3390/neurolint17090139 (PMC12472460; doi:10.3390/neurolint17090139)
Supplement: Supplementary file 1 [file neurolint-17-00139-s001.zip]

Archive with 2 entries (2 files):
- neurolint-3784774_Supplementary_Files_S1.pdf
- neurolint-3784774_Supplementary_Files_S2.pdf
